# Supplementary material for: Mass Spectrometry-Based Proteomics Reveal Alcohol Dehydrogenase 1B as a Blood Biomarker Candidate to Monitor Acetaminophen-Induced Liver Injury
Source: Int J Mol Sci. 2021 Oct 14;22(20):11071. doi: 10.3390/ijms222011071 (PMC8540689; doi:10.3390/ijms222011071)
Supplement: Supplementary file 1 [file ijms-22-11071-s001.zip]

Archive with 1 entries (1 files):
- ijms-1377388-supplementary.pdf
